# Supplementary material for: Selection and Yield Formation Characteristics of Dry Direct Seeding Rice in Northeast China
Source: Plants (Basel). 2023 Oct 7;12(19):3496. doi: 10.3390/plants12193496 (PMC10575160; doi:10.3390/plants12193496)
Supplement: Supplementary file 1 [file plants-12-03496-s001.zip]

Archive with 1 entries (1 files):
- plants-2593904-supplementary.pdf
